# Supplementary material for: Investigation of the Binary Nitrides YN, LaN and LuN by Solid-State NMR Spectroscopy
Source: Molecules. 2024 Nov 25;29(23):5572. doi: 10.3390/molecules29235572 (PMC11643925; doi:10.3390/molecules29235572)
Supplement: Supplementary file 1 [file molecules-29-05572-s001.zip]

Archive with 1 entries (1 files):
- molecules-3304379-supplementary.pdf
